# Supplementary material for: Biombalance™, an Oligomeric Procyanidins-Enriched Grape Seed Extract, Prevents Inflammation and Microbiota Dysbiosis in a Mice Colitis Model
Source: Antioxidants (Basel). 2025 Mar 1;14(3):305. doi: 10.3390/antiox14030305 (PMC11939601; doi:10.3390/antiox14030305)
Supplement: Supplementary file 1 [file antioxidants-14-00305-s001.zip]

Archive with 7 entries (7 files):
- S1.pdf
- S2 .JPG
- S3.JPG
- S4 .jpg
- S5.jpg
- TABLE S1.pdf
- Table S2.pdf
